# Supplementary material for: Sema4D silencing increases the sensitivity of nivolumab to B16-F10 resistant melanoma via inhibiting the PI3K/AKT signaling pathway
Source: PeerJ. 2023 Apr 19;11:e15172. doi: 10.7717/peerj.15172 (PMC10122458; doi:10.7717/peerj.15172)
Supplement: Data S1 [file peerj-11-15172-s003.xls]

## Sheet: tumor volume and
raw_data
	control										nivolumab
	1		2		3		4		5		6		7	8	9	10	11
Post-injection time (days)	weight (g)		weight (g)		weight (g)		weight (g)		weight (g)		weight (g)
1	18		21		20		20		20		20
3	19		21		20		21		22		23
6	20		22		21		21		22		23
9	22		22		22		23		24		23
12	23		23		22		23		25		24
15	23		22		23		25		25		24
18	23		22		22		25		25		24
TUMOR VOLUME		1			3			6			9			12			15			18
		lenghth(mm)	width(mm)	0.52 × length × width2	lenghth(Cm)	width(mm)	volume	lenghth(mm)	width(mm)	volume	lenghth(mm)	width(mm)	0.52 × length × width2	lenghth(mm)	width(mm)	0.52 × length × width2	lenghth(mm)	width(mm)	0.52 × length × width2	lenghth(mm)	width(mm)	0.52 × length × width2
NC group	1	1	0.3	0.0468	3	3	14.04	5	4	41.6	8	6	149.76	10	6	187.2	12	7	305.76	13	7	331.24
	2	1	0.5	0.13	4	3	18.72	6	4	49.92	9	5	117	11	6	205.92	11	7	280.28	12	7	305.76
	3	0.8	0.5	0.104	4	3	18.72	7	4	58.24	9	6	168.48	10	6	187.2	11	7	280.28	12	7	305.76
	4	1	0.5	0.13	3	4	24.96	6	4	49.92	8	6	149.76	11	6	205.92	11	6	205.92	13	6	243.36
	5	0.8	0.5	0.104	3	3	14.04	7	4	58.24	9	6	168.48	10	6	187.2	11	7	280.28	12	8	399.36
		1			3			6			9			12			15			18
		lenghth(mm)	width(mm)	0.52 × length × width2	lenghth(mm)	width(mm)	0.52 × length × width2	lenghth(mm)	width(mm)	0.52 × length × width2	lenghth(mm)	width(mm)	0.52 × length × width2	lenghth(mm)	width(mm)	0.52 × length × width2	lenghth(mm)	width(mm)	0.52 × length × width2	lenghth(mm)	width(mm)	0.52 × length × width2
sh-RNA	6	0.4	0.3	0.01872	3	2	6.24	5	4	41.6	6	4	49.92	8	4	66.56	9	5	117	10	6	187.2
	7	0.5	0.6	0.0936	3	2	6.24	5	3	23.4	6	3	28.08	7	4	58.24	9	5	117	10	6	187.2
	8	0.6	0.6	0.11232	2	2	4.16	5	3	23.4	6	4	49.92	7	4	58.24	8	5	104	9	6	168.48
	9	0.5	0.7	0.1274	2	2	4.16	5	4	41.6	6	4	49.92	6	5	78	7	5	91	8	6	149.76
	10	0.5	0.5	0.065	3	2	6.24	4	4	33.28	5	4	41.6	6	4	49.92	7	5	91	8	6	149.76
	11	0.7	0.6	0.13104	2	2	4.16	5	3	23.4	5	4	41.6	6	4	49.92	7	6	131.04	7	7	178.36
Experimental design
	NC						sh-RNA
	Sample 1	Sample 2	Sample 3	Sample 4	Sample 5	Sample 6	Sample 1	Sample 2	Sample 3	Sample 4	Sample 5	Sample 6
1	0.0468	0.13	0.104	0.13	0.104		0.01872	0.0936	0.11232	0.1274	0.065	0.13104
3	14.04	18.72	18.72	24.96	14.04		6.24	6.24	4.16	4.16	6.24	4.16
6	41.6	49.92	58.24	49.92	58.24		41.6	23.4	23.4	41.6	33.28	23.4
9	149.76	117	168.48	149.76	168.48		49.92	28.08	49.92	49.92	41.6	41.6
12	187.2	205.92	187.2	205.92	187.2		66.56	58.24	58.24	78	49.92	49.92
15	305.76	280.28	280.28	205.92	280.28		117	117	104	91	91	131.04
18	331.24	305.76	305.76	243.36	399.36		187.2	187.2	168.48	149.76	149.76	178.36
	1	1	3	3	6	6	9	9	12	12	15	15	18	18
	0.0468	0.01872	14.04	6.24	41.6	41.6	149.76	49.92	187.2	66.56	305.76	117	331.24	187.2
	0.13	0.0936	18.72	6.24	49.92	23.4	117	28.08	205.92	58.24	280.28	117	305.76	187.2
	0.104	0.11232	18.72	4.16	58.24	23.4	168.48	49.92	187.2	58.24	280.28	104	305.76	168.48
	0.13	0.1274	24.96	4.16	49.92	41.6	149.76	49.92	205.92	78	205.92	91	243.36	149.76
	0.104	0.065	14.04	6.24	58.24	33.28	168.48	41.6	187.2	49.92	280.28	91	399.36	149.76
		0.13104		4.16		23.4		41.6		49.92		131.04		178.36
	0.6373		P<0.0001	****	0.0025	**	P<0.0001	****	P<0.0001	****	P<0.0001	****	P=0.002	***
TUMOR WEIGHT		mg
control group	1	290	sisema4D	1	120
	2	210		2	120
	3	210		3	130
	4	260		4	140
	5	270		5	150
				6	170	P=0.001
	average			average
	SD			SD
	0.29	0.52	0.4	0.72	0.26
	1.3*0.6	1.4)*1.2	1.2*0.9	1.3*1.1	1.3*0.6
	0.21	0.27	0.12	0.15	0.47
	1.1*0.6	0.9*0.9	0.6*0.5	0.8*0.5	1.3*0.7
	0.21	0.19	0.04	0.07	0.12	0.13
	1.1*0.5	1.1*0.7	0.5*0.5	0.6*0.5	0.7*0.5	0.8*0.5
	0.21	0.18	0.14	0.17	0.09	0.17
	1.2*0.6	1.1*0.6	1*0.6	1.1*0.6	0.6*0.5	1.1*0.5

## Sheet: MTT
96-well plate for the first time
	1	2	3	4	5	6	7	8	9	10	11	12
A	Blank	Blank	Blank	Blank	Blank	Blank	Blank
B	Blank	NC	sh-Sema4d
C	Blank	NC	sh-Sema4d
D	Blank	NC	sh-Sema4d
E
F
G
H
OD value
	1	2	3	4	5	6	7	8	9	10	11	12
A	0.22	0.2639	0.2741
B	0.21	1.5212	0.778
C	0.22	1.5083	0.872
D	0.2958	1.48705	0.7906
E	0.241933	1.50552	0.813533
F	0.0469171	0.0172443	0.051024
G			0.452364
H
96-well plate for the second time
	1	2	3	4	5	6	7	8	9	10	11	12
A	Blank	Blank	Blank	Blank	Blank	Blank	Blank
B	Blank	NC	sh-Sema4d
C	Blank	NC	sh-Sema4d
D	Blank	NC	sh-Sema4d
E
F
G
H
OD value
	1	2	3	4	5	6	7	8	9	10	11	12
A	0.2639	0.2567	0.2663	0.2313	0.2639	0.29825	0.2977
B	0.2691	1.52915	0.9823
C	0.2565	1.6226	1.1708
D	0.2663	1.4995	1.1967
E	0.263967	1.55042	1.1166
F	0.00661614	0.0642464	0.117026
G		1	0.66278
H
96-well plate for the third time
	1	2	3	4	5	6	7	8	9	10	11	12
A	Blank	Blank	Blank	Blank	Blank	Blank	Blank
B	Blank	NC	sh-Sema4d
C	Blank	NC	sh-Sema4d
D	Blank	NC	sh-Sema4d
E
F
G
H
OD value
	1	2	3	4	5	6	7	8	9	10	11	12
A	0.2546	0.2472	0.245	0.2546	0.2582	0.22415	0.2125
B	0.2658	1.4933	1.0725
C	0.2213	1.4291	0.8964
D	0.2134	1.6798	0.9267
E	0.2335	1.53407	0.9652
F	0.0282501	0.130227	0.0941514
G			0.562601
H
cell viability*（％）=[A(intervention)-A（negative）]/[A（control）-A（negative）] ×100 cell viability =（total cell-dead cell）/ total cell x 100
MTT		control group	nivo
	1	100	45.2364
	2	100	66.278
	3	100	56.2601
			P=0.0019

## Sheet: western
plexb1					sema4d					PDL1
		GAPDH	plexb1	plexb1/GAPDH			GAPDH	sema4d	sema4d/GAPDH			GAPDH	pDL1	pDL1/GAPDH
1	B16	9220.95	5980.07	0.64853	1	B16	14121	3980.07	0.281855	1	B16	14121	4980.07	0.352672
	B16R	9598.2	9443.09	0.983841		B16R	14198.2	7443.1	0.524228		B16R	14198.2	9443.09	0.665091
2	B16	5224.28	3469.96	0.664199	2	B16	9224.28	2995.34	0.324723	2	B16	6224.28	2469.96	0.396826
	B16R	6010.74	6995.34	1.16381		B16R	9310.74	5469.96	0.587489		B16R	6310.74	3995.34	0.633101
3	B16	6510.05	4527.1	0.695402	3	B16	9510.05	3527.1	0.370882	3	B16	6410.05	2127.1	0.331839
	B16R	6355.59	6448.46	1.01461		B16R	9355.59	5348.46	0.571686		B16R	6255.59	3548.46	0.567246
western
		B16	B16R				B16	B16R			B16	B16R
	1	0.64853	0.983841			1	0.281855	0.524228		1	0.352672	0.665091
	2	0.664199	1.16381			2	0.324723	0.587489		2	0.396826	0.633101
	3	0.695402	1.01461			3	0.370882	0.571686		3	0.331839	0.567246
	F	16.27
	P	0.0026	**			P	0.0018	**		P	0.0016	**
Protein (gray value)
		PI3K	P-PI3K	AKT	P-AKT	GAPDH	p-PI3K/pi3k	p-AKT/akt	P-PI3K/gadph	P-AKT/GAPDH	PI3K/GAPDH	AKT/GAPDH
1	B16-F10R-NC	54539.865	48137.693	60454.5	51984.1	55329.589	#VALUE!	0.859888	#VALUE!	#VALUE!	#VALUE!	#VALUE!
	B16-F10R-shRNA	32845.773	15827.803	33810	21539.167	31488.660	#VALUE!	#VALUE!	#VALUE!	#VALUE!	#VALUE!	#VALUE!
2	B16-F10R-NC	53874.530	50393.158	54265.7	52801.258	57227.903	#VALUE!	#VALUE!	#VALUE!	#VALUE!	#VALUE!	#VALUE!
	B16-F10R-shRNA	36110.7	21210.2	35809.7	20427.2	39221	0.587365	0.570438	0.540787	0.520825	0.9207	0.913026
3	B16-F10R-NC	32160	31510.1	28510.1	30327.1	29598.2	0.979789	1.06373	1.06459	1.02463	1.08655	0.963236
	B16-F10R-shRNA	24355.6	14355.5	26355.5	15356.5	25224.3	0.589412	0.582666	0.569113	0.608797	0.965561	1.04485
	B16-F10R-NC	B16-F10R-shRNA
p-PI3K/pi3k	0.882615	0.481882
	0.93538	0.587365
	0.979789	0.589412	P=0.0011	**
p-AKT/akt	0.859888	0.637065
	0.973014	0.570438
	1.06373	0.582666	P=0.0041	**
P-PI3K/gapdh	0.870017	0.502651
	0.88057	0.540787
	1.06459	0.569113	0.0037	**
P-AKT/GAPDH	0.939535	0.684029
	0.922649	0.520825
	1.02463	0.608797	0.0032	**
PI3K/GAPDH	0.985727	1.0431
	0.941403	0.9207
	1.08655	0.965561	0.6418
AKT/GAPDH	1.09262	1.07372
	0.948238	0.913026
	0.963236	1.04485	0.8982

## Sheet: cell apopotosis
Sema4D-NC
		apopotosis rate
	1	29.57
	2	21.14
	3	23.37
Sema4D-shRNA		apopotosis rate
	1	8.06
	2	6.93
	3	8.22
P	0.0027
raw data
Sema4D-NC 1	6.7	22.87	29.57	choice picture
Sema4D-NC 2	7.84	13.3	21.14
Sema4D-NC 3	7.46	15.91	23.37
Sema4D-shRNA 1	2.24	5.82	8.06	choice picture
Sema4D-shRNA 2	2.1	4.83	6.93
Sema4D-shRNA 3	2.5	5.72	8.22

## Sheet: cell invasion and migration
cell migration		Area		Proportion
		sema4d-NC	sema4d-shRNA	sema4d-NC	sema4d-shRNA	two group
1	0h	12.15	12.15	1	1
	24h	8.3	4.15	0.683128	0.341564	(cell free area at 24 hours)/cell free area at 0 hours
	48h	4.2	2.2	0.345679	0.18107
2	0h	17.15	17.15	1	1
	24h	13.3	4.65	0.77551	0.271137
	48h	6.7	2.7	0.390671	0.157434
3	0h	12.65	12.65	1	1
	24h	8.8	4.15	0.695652	0.328063
	48h	5.2	2.2	0.411067	0.173913
	sema4d-NC			sema4d-shRNA
0h	100	100	100	100	100	100
24h	34.15	27.11	32.81	68.31	77.55	69.57
48h	18.11	15.7	17.39	34.57	39.06	41.11
		0h			24h			48h
sema4d-NC		100	100	100	34.15	27.11	32.81	18.11	15.7	17.39
sema4d-shRNA		100	100	100	68.31	77.55	69.57	34.57	39.06	41.11
	P	0.0006
		Less than 0.0001
cell invasion（cell number）
	NC	Sema4D-shRNA
24h	1	335	125
	2	342	128
	3	333	132
48h	4	538	289
	5	530	295
	6	587	293
7
	sema4d-NC			sema4d-shRNA
0h	0	0	0	0	0	0
24h	335	342	333	125	128	132
48h	538	530	587	289	295	293
cell invasion number per field (×200)
	ratio of cell invasion (%)
	sema4d-NC	sema4d-shRNA
	538	289
	530	295
	587	293
P	0.0001	****

## Sheet: PCR
sema4D
	B16-F10R(cell)	B16-F10(cell)
11.4	1.41	1.01
11.6	2.36	1.04
11.7	1.83	1.01
	P=0.037
plexb1
	B16-F10R(cell)	B16-F10(cell)
11.4	1.58	0.93
11.6	2.03	1.41
11.7	1.74	1.14
	P=0.0312
PDL1
	B16-F10R(cell)	B16-F10(cell)
11.4	1.83	0.79
11.6	1.65	0.8
11.7	1.67	0.84
	P=0.0001
